# Supplementary material for: The Role of microRNAs Related to Apoptosis for N-Methyl-d-Aspartic Acid-Induced Neuronal Cell Death in the Murine Retina
Source: Int J Mol Sci. 2024 Jan 16;25(2):1106. doi: 10.3390/ijms25021106 (PMC10816001; doi:10.3390/ijms25021106)
Supplement: Supplementary file 1 [file ijms-25-01106-s001.zip]

Archive with 1 entries (1 files):
- ijms-2822570-supplementary.pdf
